# Supplementary material for: The evolutionary process of mammalian sex determination genes focusing on marsupial SRYs
Source: BMC Evol Biol. 2018 Jan 16;18:3. doi: 10.1186/s12862-018-1119-z (PMC5771129; doi:10.1186/s12862-018-1119-z)
Supplement: Additional file 1: Table S1. — The functionally important amino acid residues and substitutions in SRY. Table S2. The pair of proteins and DNA used for the molecular dynamics analysis. Table S3. The list of amino acid residues interacting with DNA. Table S4. The values of the binding energy of protein and DNA. (XLSX 17 kb) [file 12862_2018_1119_MOESM1_ESM.xlsx]

## Sheet: Table S1
Table S1. The functionally important amino acid residues and substitutions in SRY
residue# in HMG	residue# in whole SRY	residue in SOX3	residue in human SRY	residue in eutherian SRY	residue in marsupial SRY		ancestral substitutions in therian SOX3	ancestral substitutions in eutherian SRY	ancestral substitutions in marsupial SRY	DSD *	protein structures**
3	58	D	D	D/N/G/S	S/T				D ---> S				2
5	60	V	V	V	V					YES	YES		4
7	62	R	R	R	R					YES			6
8	63	P	P	P	P					YES	YES		7
9	64	M	M	M	M/L					YES			8
10	65	N	N	N	N					YES	YES		9
11	66	A	A	A	A						YES
12	67	F	F	F	F					YES			11
13	68	M	I	M/I/F/L	M/I					YES			12
14	69	V	V	V/L	I/L/V						YES
15	70	W	W	W	W						YES
18	73	G	D	D/G	S/T			G ---> D	G ---> S
20	75	R	R	R/K	R/W					YES			19
21	76	R	R	R/H	R					YES			20
23	78	M	M	M/V/L	V/L		M ---> V			YES	YES		22
24	79	A	A	A	A					YES	YES		23
29	84	K	R	Q/S/R/K	K/N/Q			K ---> Q
30	85	M	M	M/L/T	M						YES
31	86	H	R	Q/R	H			H ---> Q
32	87	N	N	N	N					YES			31
35	90	I	I	I	I					YES	YES		34
36	91	S	S	S	S					YES			35
38	93	R	Q	Q/R	H/Q/L		R ---> Q
39	94	L	L	L	L						YES
40	95	G	G	G	G					YES			39
41	96	A	Y	Y/C	F/A/I/V			A ---> Y
42	97	D	Q	Q/R/D	T/S/A			D ---> Q	D ---> S
43	98	W	W	W	W						YES
45	100	L	M	M/S/L	M/L			L ---> M
46	101	L	L	L	L					YES	YES		45
48	103	D	E	E/Q	D/E			D ---> E
49	104	A	A	A	N/I/S				A ---> N
51	106	K	K	K	K					YES	YES		50
52	107	R	W	W/R/L/Q	Q/R				R ---> Q
53	108	P	P	P	P					YES			52
54	109	F	F	F	F					YES	YES		53
55	110	I	F	F	I/F			I ---> F			YES
56	111	D	Q	Q/E	D			D ---> E
58	113	A	A	A	A					YES	YES		57
59	114	K	Q	Q	K/E			K ---> Q
61	116	L	L	L	L						YES
64	119	V	M	M/L	K			V ---> M	V ---> K
65	120	H	H	H	H						YES
66	121	M	R	R/Q	R/K		M ---> R
67	122	K	E	E/Q/D	E/Q		K ---> E
68	123	E	K	K	E/Q/V			E ---> K
69	124	Y	Y	Y	F/Y/S/H						YES
70	125	P	P	P	P					YES			69
71	126	D	N	G/N/D	D			D ---> G
72	127	Y	Y	Y	Y					YES	YES		71
74	129	Y	Y	Y	Y					YES			73
75	130	R	R	R/Q	Q				R ---> Q
76	131	P	P	P/T	P					YES			75
78	133	R	R	R	R					YES			77
* residues related to disorders of sex differentiation (DSD) in humans (Assumpção et al. 2002).
** critical residues for 3D structures of the human SRY protein (Murphy et al. 2001).

## Sheet: Table S2
Table S2. The pair of proteins and DNA used for the molecular dynamics analysis
#	name	SRY protein	derived protein	protein sequences	derived DNA	DNA sequences
1	hW_H	wild type	human	VQDRVKRPMNAFIVWSRDQRRKMALENPRMRNSEISKQLGYQWKMLTEAEKWPFFQEAQKLQAMHREKYPNYKYRPRRKAKMLPK	human	cctgcacaaa cacc
2	hF55I_H	mutant F55I	human	VQDRVKRPMNAFIVWSRDQRRKMALENPRMRNSEISKQLGYQWKMLTEAEKWPFIQEAQKLQAMHREKYPNYKYRPRRKAKMLPK	human	cctgcacaaa cacc
3	hY69F_H	mutant Y69F	human	VQDRVKRPMNAFIVWSRDQRRKMALENPRMRNSEISKQLGYQWKMLTEAEKWPFFQEAQKLQAMHREKFPNYKYRPRRKAKMLPK	human	cctgcacaaa cacc
4	wW_H	wild type	wallaby	GSSRVKRPMNAFMIWSRSQRRKVALENPKMHNSEISKHLGFTWKMLPDNEKQPFIDEAERLRAKHREEFPDYKYQPRRKKFHKNH	human	cctgcacaaa cacc
5	hQ59K_H	mutant Q59K	human	VQDRVKRPMNAFIVWSRDQRRKMALENPRMRNSEISKQLGYQWKMLTEAEKWPFFQEAKKLQAMHREKYPNYKYRPRRKAKMLPK	human	cctgcacaaa cacc
6	hK68E_H	mutant K68E	human	VQDRVKRPMNAFIVWSRDQRRKMALENPRMRNSEISKQLGYQWKMLTEAEKWPFFQEAQKLQAMHREEYPNYKYRPRRKAKMLPK	human	cctgcacaaa cacc
7	wW_W	wild type	wallaby	GSSRVKRPMNAFMIWSRSQRRKVALENPKMHNSEISKHLGFTWKMLPDNEKQPFIDEAERLRAKHREEFPDYKYQPRRKKFHKNH	wallaby	ACCAGGATGAATTTATAGTAAAA
8	wK64V_W	mutant K64V	wallaby	GSSRVKRPMNAFMIWSRSQRRKVALENPKMHNSEISKHLGFTWKMLPDNEKQPFIDEAERLRAVHREEFPDYKYQPRRKKFHKNH	wallaby	ACCAGGATGAATTTATAGTAAAA
9	hM9I_H	mutant M9I	human	VQDRVKRPINAFIVWSRDQRRKMALENPRMRNSEISKQLGYQWKMLTEAEKWPFFQEAQKLQAMHREKYPNYKYRPRRKAKMLPK	human	cctgcacaaa cacc

## Sheet: Table S3
Table S3. List of amino acid residues interacting with DNA.
Model (Murphy et al. 2001)
Residue#	7	10	12	13	20	32	33	36	74	76	78
Human	R	N	F	I	R	N	S	S	Y	P	R
Wallaby	R	N	F	M	R	N	S	S	Y	P	R
Observed (in this study)
Residue#	7	10		17	21	32	36	43	74	77	78
Human	R	N		-	R	N	S	W	Y	R	R
Wallaby	R	N		R	R	N	S	W	Y	R	-

## Sheet: Table S4
Table S4	The values of the binding energy of protein and DNA
name	binding energy (kcal/mol)
hW_H	-243.42	±16.12
hF55I_H	-260.73	±19.52
hY69F_H	-263.32	±17.68
wW_H	-227.34	±12.4
hQ59K_H	-258.05	±16.68
hK68E_H	-231.45	±14.7
wW_W	-208.53	±13.72
wK64V_W	-230.8	±13.75
hM9I_H	-247.4	±17.81
